# Supplementary material for: Neuromuscular interaction is required for neurotrophins-mediated locomotor recovery following treadmill training in rat spinal cord injury
Source: PeerJ. 2016 May 11;4:e2025. doi: 10.7717/peerj.2025 (PMC4867713; doi:10.7717/peerj.2025)
Supplement: Data S1 [file peerj-04-2025-s001.zip]

Archive with 3 entries (2 files):
- raw data-figure 1/
- raw data-figure 1/BBB score.csv
- raw data-figure 1/Inclined plane task.csv
