# Supplementary material for: Neuromuscular interaction is required for neurotrophins-mediated locomotor recovery following treadmill training in rat spinal cord injury
Source: PeerJ. 2016 May 11;4:e2025. doi: 10.7717/peerj.2025 (PMC4867713; doi:10.7717/peerj.2025)
Supplement: Data S1 [file peerj-04-2025-s001.zip › raw data-figure 1/BBB score.csv]

	Sham	Sham	Sham	Sham	Sham	Sham	Sham	Sham	SCI	SCI	SCI	SCI	SCI	SCI	SCI	SCI	SCI-TT	SCI-TT	SCI-TT	SCI-TT	SCI-TT	SCI-TT	SCI-TT	SCI-TT
baseline	21.	21.	21.	21.	21.	21.	21.	21.	21.	21.	21.0	21.0	21.0	21.0	21.0	21.0	21.0	21.0	21.0	21.0	21.0	21.0	21.0	21.0
2d	21.	21.	21.	21.	21.	21.	21.	21.	0.	1.	0.0	0.0	0.5	0.0	0.0	0.0	0.5	0.0	0.0	0.0	0.0	0.5	0.0	0.0
7d	21.	21.	21.	21.	21.	21.	21.	21.	4.	9.	4.5	5.0	5.5	3.5	5.5	5.0	4.5	5.5	5.0	5.5	5.5	3.0	5.0	7.0
14d	21.	21.	21.	21.	21.	21.	21.	21.	5.	10.	6.5	7.5	7.0	9.0	8.0	7.5	7.0	9.0	7.5	8.0	9.0	9.0	9.0	11.0
21d	21.	21.	21.	21.	21.	21.	21.	21.	7.	11.	7.0	8.0	7.0	9.0	8.5	8.0	8.0	10.0	10.0	11.0	12.0	11.0	12.0	10.0
28d	21.	21.	21.	21.	21.	21.	21.	21.	8.	12.	7.0	9.0	7.0	9.5	9.0	8.5	9.0	13.0	11.0	12.0	13.5	11.0	11.5	14.0
35d	21.	21.	21.	21.	21.	21.	21.	21.	8.	15.	8.0	9.0	7.5	8.0	10.0	8.0	10.0	15.0	12.0	13.0	14.0	11.0	12.0	16.0
37d	0.	0.	0.	0.	0.	0.	0.	0.	3.	1.	4.0	3.0	2.0	3.0	4.0	3.0	8.0	7.0	7.0	6.0	7.0	8.0	8.0	7.0
