# Supplementary material for: Neuromuscular interaction is required for neurotrophins-mediated locomotor recovery following treadmill training in rat spinal cord injury
Source: PeerJ. 2016 May 11;4:e2025. doi: 10.7717/peerj.2025 (PMC4867713; doi:10.7717/peerj.2025)
Supplement: Data S1 [file peerj-04-2025-s001.zip › raw data-figure 1/Inclined plane task.csv]

	Sham	Sham	Sham	Sham	Sham	Sham	Sham	Sham	Sham	Sham	Sham	SCI	SCI	SCI	SCI	SCI	SCI	SCI	SCI	SCI	SCI	SCI	SCI-TT	SCI-TT	SCI-TT	SCI-TT	SCI-TT	SCI-TT	SCI-TT	SCI-TT	SCI-TT	SCI-TT	SCI-TT
baseline	45.	45.	45.	45.	40.	45.	45.	45.	45.	45.	45.	45.	45.	45.	45.	50.	45.	45.	45.	45.	40.	45.	45.	40.	45.	45.	50.	45.	40.	45.	45.	45.	45.
2d	45.	45.	45.	40.	40.	45.	45.	45.	45.	45.	40.	25.	25.	20.	25.	20.	25.	25.	25.	25.	20.	25.	25.	25.	25.	25.	25.	25.	25.	25.	25.	25.	20.
7d	45.	45.	45.	45.	40.	45.	45.	45.	40.	45.	40.	30.	35.	30.	30.	30.	30.	30.	30.	30.	25.	30.	30.	35.	30.	30.	30.	30.	30.	30.	30.	30.	30.
14d	45.	45.	45.	45.	45.	45.	45.	40.	45.	50.	45.	35.	35.	30.	30.	25.	30.	30.	35.	35.	25.	30.	30.	40.	35.	35.	35.	40.	45.	35.	35.	40.	35.
21d	45.	40.	45.	45.	45.	45.	45.	45.	45.	50.	40.	40.	30.	30.	35.	30.	35.	30.	35.	35.	30.	30.	35.	40.	40.	40.	40.	40.	40.	45.	35.	40.	40.
28d	45.	45.	45.	45.	40.	45.	45.	45.	45.	45.	40.	35.	40.	30.	30.	35.	30.	30.	30.	35.	30.	35.	35.	45.	40.	45.	40.	40.	45.	40.	40.	40.	40.
35d	45.	40.	45.	45.	45.	45.	45.	45.	45.	45.	45.	35.	45.	40.	35.	30.	30.	30.	35.	35.	45.	40.	40.	45.	45.	40.	45.	45.	45.	45.	40.	40.	45.
37d	20.	20.	20.	20.	25.	20.	20.	20.	25.	20.	25.	25.	25.	20.	25.	25.	20.	25.	20.	25.	20.	25.	25.	25.	25.	30.	25.	25.	25.	25.	25.	20.	25.
