# Supplementary material for: Neuromuscular interaction is required for neurotrophins-mediated locomotor recovery following treadmill training in rat spinal cord injury
Source: PeerJ. 2016 May 11;4:e2025. doi: 10.7717/peerj.2025 (PMC4867713; doi:10.7717/peerj.2025)
Supplement: Data S2 [file peerj-04-2025-s002.zip]

Archive with 6 entries (5 files):
- raw data-figure 2/
- raw data-figure 2/Area of MNs.csv
- raw data-figure 2/Number of MNs.csv
- raw data-figure 2/SCI-TT.jpg
- raw data-figure 2/SCI.jpg
- raw data-figure 2/sham.jpg
