# Supplementary material for: Neuromuscular interaction is required for neurotrophins-mediated locomotor recovery following treadmill training in rat spinal cord injury
Source: PeerJ. 2016 May 11;4:e2025. doi: 10.7717/peerj.2025 (PMC4867713; doi:10.7717/peerj.2025)
Supplement: Data S2 [file peerj-04-2025-s002.zip › raw data-figure 2/Area of MNs.csv]

Sham	SCI	SCI-TT
90.093190	73.133280	81.133440
85.523860	74.780150	80.704070
110.332700	82.836750	92.868060
113.003300	76.993570	93.165700
103.395900	83.050530	93.158740
97.651080	72.664560	95.548400
