# Supplementary material for: Neuromuscular interaction is required for neurotrophins-mediated locomotor recovery following treadmill training in rat spinal cord injury
Source: PeerJ. 2016 May 11;4:e2025. doi: 10.7717/peerj.2025 (PMC4867713; doi:10.7717/peerj.2025)
Supplement: Data S2 [file peerj-04-2025-s002.zip › raw data-figure 2/Number of MNs.csv]

Sham	SCI	SCI-TT
22.143	21.182	24.272
22.385	17.316	23.227
29.380	20.571	24.917
24.917	22.958	21.182
25.450	20.100	24.272
26.780	21.824	25.952
