# Supplementary material for: Neuromuscular interaction is required for neurotrophins-mediated locomotor recovery following treadmill training in rat spinal cord injury
Source: PeerJ. 2016 May 11;4:e2025. doi: 10.7717/peerj.2025 (PMC4867713; doi:10.7717/peerj.2025)
Supplement: Data S3 [file peerj-04-2025-s003.zip]

Archive with 15 entries (11 files):
- raw data-figure 3/
- raw data-figure 3/figure 3A/
- raw data-figure 3/figure 3A/BDNF-SCI-TT.tif
- raw data-figure 3/figure 3A/BDNF-SCI.tif
- raw data-figure 3/figure 3A/BDNF-sham.tif
- raw data-figure 3/figure 3A/TrkB SCI TT.tif
- raw data-figure 3/figure 3A/TrkB SCI.tif
- raw data-figure 3/figure 3A/TrkB sham.tif
- raw data-figure 3/figure 3B/
- raw data-figure 3/figure 3B/Relative density of BDNF.csv
- raw data-figure 3/figure 3B/Relative density of TrkB.csv
- raw data-figure 3/figure 3C/
- raw data-figure 3/figure 3C/BDNF.tif
- raw data-figure 3/figure 3C/TrkB.tif
- raw data-figure 3/figure 3C/tublin.tif
