# Supplementary material for: Neuromuscular interaction is required for neurotrophins-mediated locomotor recovery following treadmill training in rat spinal cord injury
Source: PeerJ. 2016 May 11;4:e2025. doi: 10.7717/peerj.2025 (PMC4867713; doi:10.7717/peerj.2025)
Supplement: Data S3 [file peerj-04-2025-s003.zip › raw data-figure 3/figure 3B/Relative density of TrkB.csv]

Sham	SCI	SCI-TT
106.8	130.0	180.0
92.8	124.7	163.3
102.2	128.9	191.6
