# Supplementary material for: Neuromuscular interaction is required for neurotrophins-mediated locomotor recovery following treadmill training in rat spinal cord injury
Source: PeerJ. 2016 May 11;4:e2025. doi: 10.7717/peerj.2025 (PMC4867713; doi:10.7717/peerj.2025)
Supplement: Data S4 [file peerj-04-2025-s004.zip]

Archive with 35 entries (29 files):
- raw data-figure 5/
- raw data-figure 5/figure 5A/
- raw data-figure 5/figure 5A/SCI-BTX-BDNF.tif
- raw data-figure 5/figure 5A/SCI-BTX-FG.tif
- raw data-figure 5/figure 5A/SCI-BTX-merged.tif
- raw data-figure 5/figure 5A/SCI-Sal-BDNF.tif
- raw data-figure 5/figure 5A/SCI-Sal-FG.tif
- raw data-figure 5/figure 5A/SCI-Sal-merged.tif
- raw data-figure 5/figure 5A/SCI-TT-BTX-BDNF.tif
- raw data-figure 5/figure 5A/SCI-TT-BTX-FG.tif
- raw data-figure 5/figure 5A/SCI-TT-BTX-merged.tif
- raw data-figure 5/figure 5A/SCI-TT-Sal-BDNF.tif
- raw data-figure 5/figure 5A/SCI-TT-Sal-FG.tif
- raw data-figure 5/figure 5A/SCI-TT-Sal-meged.tif
- raw data-figure 5/figure 5B/
- raw data-figure 5/figure 5B/Mean density of BDNF in MN.csv
- raw data-figure 5/figure 5C/
- raw data-figure 5/figure 5C/SCI-BTX-FG.tif
- raw data-figure 5/figure 5C/SCI-BTX-merged.tif
- raw data-figure 5/figure 5C/SCI-BTX-TrkB.tif
- raw data-figure 5/figure 5C/SCI-Sal-FG.tif
- raw data-figure 5/figure 5C/SCI-Sal-merged.tif
- raw data-figure 5/figure 5C/SCI-Sal-TrkB.tif
- raw data-figure 5/figure 5C/SCI-TT-BTX-FG.tif
- raw data-figure 5/figure 5C/SCI-TT-BTX-merged.tif
- raw data-figure 5/figure 5C/SCI-TT-BTX-TrkB.tif
- raw data-figure 5/figure 5C/SCI-TT-Sal-FG.tif
- raw data-figure 5/figure 5C/SCI-TT-Sal-merged.tif
- raw data-figure 5/figure 5C/SCI-TT-Sal-TrkB.tif
- raw data-figure 5/figure 5D/
- raw data-figure 5/figure 5D/Mean density of TrkB in MN.csv
- raw data-figure 5/figure 5E/
- raw data-figure 5/figure 5E/BDNF.jpg
- raw data-figure 5/figure 5E/TrkB.jpg
- raw data-figure 5/figure 5E/tubin.jpg
