# Supplementary material for: Neuromuscular interaction is required for neurotrophins-mediated locomotor recovery following treadmill training in rat spinal cord injury
Source: PeerJ. 2016 May 11;4:e2025. doi: 10.7717/peerj.2025 (PMC4867713; doi:10.7717/peerj.2025)
Supplement: Data S4 [file peerj-04-2025-s004.zip › raw data-figure 5/figure 5B/Mean density of BDNF in MN.csv]

	FG-	FG-	FG-	FG+	FG+	FG+
SCI/Sal	108.	87.	105.	106.	89.	102.
SCI-TT/Sal	149.	152.	138.	142.	150.	136.
SCI/BTX	94.	86.	83.	73.	67.	70.
SCI-TT/BTX	138.	124.	130.	64.	62.	54.
