# Supplementary material for: Neuromuscular interaction is required for neurotrophins-mediated locomotor recovery following treadmill training in rat spinal cord injury
Source: PeerJ. 2016 May 11;4:e2025. doi: 10.7717/peerj.2025 (PMC4867713; doi:10.7717/peerj.2025)
Supplement: Data S4 [file peerj-04-2025-s004.zip › raw data-figure 5/figure 5D/Mean density of TrkB in MN.csv]

	FG-	FG-	FG-	FG+	FG+	FG+
SCI/Sal	108.	89.	105.	106.	94.	104.
SCI-TT/Sal	159.	162.	148.	152.	160.	146.
SCI/BTX	92.	88.	83.	83.	77.	80.
SCI-TT/BTX	128.	114.	120.	90.	84.	80.
