# Supplementary material for: Neuromuscular interaction is required for neurotrophins-mediated locomotor recovery following treadmill training in rat spinal cord injury
Source: PeerJ. 2016 May 11;4:e2025. doi: 10.7717/peerj.2025 (PMC4867713; doi:10.7717/peerj.2025)
Supplement: Data S5 [file peerj-04-2025-s005.zip]

Archive with 30 entries (24 files):
- raw data-figure 4/
- raw data-figure 4/figure 4A/
- raw data-figure 4/figure 4A/FG.tif
- raw data-figure 4/figure 4A/Merged.tif
- raw data-figure 4/figure 4A/NeuN.tif
- raw data-figure 4/figure 4A/SCI-BTX.tif
- raw data-figure 4/figure 4A/SCI-Sal.tif
- raw data-figure 4/figure 4A/SCI-TT-BTX.tif
- raw data-figure 4/figure 4A/SCI-TT-Sal.tif
- raw data-figure 4/figure 4B/
- raw data-figure 4/figure 4B/Number of NeuN motor neurons ventral horn.csv
- raw data-figure 4/figure 4C/
- raw data-figure 4/figure 4C/SCI Sal-c-fos.tif
- raw data-figure 4/figure 4C/SCI Sal-FG.tif
- raw data-figure 4/figure 4C/SCI Sal-merged.tif
- raw data-figure 4/figure 4C/SCI-BTX-c-fos.tif
- raw data-figure 4/figure 4C/SCI-BTX-FG.tif
- raw data-figure 4/figure 4C/SCI-BTX-merged.tif
- raw data-figure 4/figure 4C/SCI-TT-BTX-c-fos.tif
- raw data-figure 4/figure 4C/SCI-TT-BTX-FG.tif
- raw data-figure 4/figure 4C/SCI-TT-BTX-merged.tif
- raw data-figure 4/figure 4C/SCI-TT-Sal-c-fos.tif
- raw data-figure 4/figure 4C/SCI-TT-Sal-FG.tif
- raw data-figure 4/figure 4C/SCI-TT-Sal-merged.tif
- raw data-figure 4/figure 4D/
- raw data-figure 4/figure 4D/Mean density of c-fos in MN.csv
- raw data-figure 4/figure 4E/
- raw data-figure 4/figure 4E/actin.tif
- raw data-figure 4/figure 4E/c-fos.jpg
- raw data-figure 4/figure 4E/NeuN.jpg
