# Supplementary material for: Neuromuscular interaction is required for neurotrophins-mediated locomotor recovery following treadmill training in rat spinal cord injury
Source: PeerJ. 2016 May 11;4:e2025. doi: 10.7717/peerj.2025 (PMC4867713; doi:10.7717/peerj.2025)
Supplement: Data S5 [file peerj-04-2025-s005.zip › raw data-figure 4/figure 4B/Number of NeuN motor neurons ventral horn.csv]

	FG-	FG-	FG-	FG+	FG+	FG+
SCI/Sal	10.	8.	8.	4.	3.	3.
SCI-TT/Sal	11.	12.	13.	4.	5.	4.
SCI/BTX	9.	7.	8.	3.	1.	2.
SCI-TT/BTX	10.	10.	9.	2.	2.	2.
