# Supplementary material for: Neuromuscular interaction is required for neurotrophins-mediated locomotor recovery following treadmill training in rat spinal cord injury
Source: PeerJ. 2016 May 11;4:e2025. doi: 10.7717/peerj.2025 (PMC4867713; doi:10.7717/peerj.2025)
Supplement: Data S5 [file peerj-04-2025-s005.zip › raw data-figure 4/figure 4D/Mean density of c-fos in MN.csv]

	FG-	FG-	FG-	FG+	FG+	FG+
SCI/Sal	108.	87.	105.	107.	91.	106.
SCI-TT/Sal	184.	185.	173.	182.	190.	176.
SCI/BTX	114.	106.	103.	73.	67.	70.
SCI-TT/BTX	168.	154.	160.	74.	72.	64.
